# Supplementary material for: ‘How low can you go?’ Developers’ perspectives on involving young children in the development of patient reported outcome measures
Source: J Patient Rep Outcomes. 2025 Jul 15;9:91. doi: 10.1186/s41687-025-00924-y (PMC12263538; doi:10.1186/s41687-025-00924-y)
Supplement: Supplementary file 3 — Supplementary Material 3 [file 41687_2025_924_MOESM3_ESM.xlsx]

## Sheet: Title Page
Supplementary File 3: Anonymised dataset
Article Title: 'How low can you go?' Developers' perspectives on involving young children in the development of patient reported outcome measures

## Sheet: Anonymous data
SECTION 1: About You										SECTION 2: Concept Elicitation																			SECTION 3: Cognitive Interviewing																			SECTION 4: Other
Q3 How many years experience of developing PROMs do you have?	Q4 In what setting are you primarily based? - Selected Choice	In what setting are you primarily based? - Other (please specify) - Text	Q5 Which country are you based in?	Q6 What is your age?	Q7 Would you describe yourself as a man, a woman, or in another way?	If you wish, you may specify how you describe yourself here:	Q8 Are you a parent or guardian?	Q9 Are you a parent or guardian to a child/children aged 11 years or younger?	Q10 Have you ever worked with children aged 11 years or younger in a professional or voluntary capacity (e.g., researcher, teacher, healthcare professional, childcare worker, children's activities volunteer etc.)?	Q11 From what age do you think it is typically feasible for children to participate in concept elicitation research?	Q12 You stated that children younger than [QID2-ChoiceGroup-SelectedChoices] typically cannot participate in concept elicitation research. Please indicate why below	Q12 Other (please specify)	Q13 You stated that children younger than [QID2-ChoiceGroup-SelectedChoices] typically cannnot participate in concept elicitation research. Which of the following, if any, would convince you otherwise?	Q13 Other (please specify)	Q14 Have you ever been part of a project/s developing a children's PROM where children (concept elicitation?)	Q15 Which ages of children participated in this project?	Q16 Which ages of children participated across these projects?	Q17 Thinking about this concept elicitation project, to what extent do you agree with the following? - Data collected from children was sufficient to answer research questions.	Q17 Thinking about this concept elicitation project, to what extent do you agree with the following? - Data collection methods (e.g., interview methods) could be adapted for the age/s of children participating.	Q17 Thinking about this concept elicitation project, to what extent do you agree with the following? - It was practically feasible (e.g., recruitment, finding time and space for data collection) to involve children.	Q18 Thinking about these concept elicitation projects overall, to what extent do you agree with the following? - Data collected from children was typically sufficient to answer research questions.	Q18 Thinking about these concept elicitation projects overall, to what extent do you agree with the following? - Data collection methods (e.g., interview methods) could typically be adapted for the age/s of children participating.	Q18 Thinking about these concept elicitation projects overall, to what extent do you agree with the following? - It was typically practically feasible (e.g., recruitment, finding time and space for data collection) to involve children.	Q19 Did you conduct interviews/lead a focus group (or similar) with children as part of this project?	Q20 Have you ever conducted interviews/led a focus group (or similar) with children as part of any of these projects?	Q21 Have you ever been part of a project where younger children could have been included in concept elicitation but weren't, for any reason?	Q22 You stated that you have been part of a project/s where younger children could have been included in concept elicitation but weren't. Please indicate why below.	Q22 Other (please specify)	Q23 From what age do you think it is typically feasible for children to participate in cognitive interviews?	Q24 You stated that children younger than [QID77-ChoiceGroup-SelectedChoices] typically cannot participate in cognitive interviews. Please indicate why below	Q24 Other (please specify)	Q25 You stated that children younger than [QID77-ChoiceGroup-SelectedChoices] typically cannot participate in cognitive interviews. Which of the following, if any, would convince you otherwise?	Q25 Other (please specify)	Q26 Have you ever been part* of a project/s developing a children's PROM (self-report or proxy) where children (cognitive interviews)?	Q27 Which ages of children participated in this project?	Q28 Which ages of children participated across these projects?	Q29 Thinking about this cognitive interviewing project, to what extent do you agree with the following? - Data collected from children was sufficient to answer research questions.	Q29 Thinking about this cognitive interviewing project, to what extent do you agree with the following? - Cognitive interview methods could be adapted for the age/s of children participating.	Q29 Thinking about this cognitive interviewing project, to what extent do you agree with the following? - It was practically feasible (e.g., recruitment, finding time and space for data collection) to involve children.	Q30 Thinking about these cognitive interview projects overall, to what extent do you agree with the following? - Data collected from children was typically sufficient to answer research questions.	Q30 Thinking about these cognitive interview projects overall, to what extent do you agree with the following? - Cognitive interview methods could typically be adapted for the age/s of children participating.	Q30 Thinking about these cognitive interview projects overall, to what extent do you agree with the following? - It was typically practically feasible (e.g., recruitment, finding time and space for data collection) to involve children.	Q31 Did you conduct cognitive interviews with children as part of this project?	Q32 Have you ever conducted cognitive interviews with children as part of any of these projects?	Q33 Have you ever been part of a project where younger children could have been included in cognitive interviews but weren't, for any reason?	Q34 You stated that you have been part of a project/s where younger children could have been included in cognitive interviews but weren't. Please indicate why below.	Q34 Other (please specify)	Q35 If there is anything else you would like to tell us related to the feasibility of including children in concept elicitation or cognitive interviewing, please do so here:
2 - 4 years	Industry		USA	35	Man		No		Yes	6 years	They do not typically have the cognitive and/or linguistic skills needed,There are not enough published examples of them having participated in concept elicitation research previously,There is not enough guidance (e.g., published guidelines) to support their involvement,Methods of data collection for this age are not sufficiently developed		Expert consensus study agreeing they can typically participate,More published examples of them having participated successfully,Specific guidance documents detailing how their participation can be enabled		No														10 years	They do not typically have the cognitive and/or linguistic skills needed,There are not enough published examples of them having participated in cognitive interviews previously,There is not enough guidance (e.g., published guidelines) to support their involvement		Expert consensus study agreeing they can typically participate,More published examples of them having participated successfully,Empirical research that explores and demonstrates the feasibility of them participating,Specific guidance documents detailing how their participation can be enabled		No														On the industry side, it can be very difficult to find partners/vendors who have a strong track record of including children in this type of research, and doing so cross-culturally!
5 or more years	Industry		United States	54	Man		Yes	No	Yes	4 years	They do not typically have the cognitive and/or linguistic skills needed,They typically are not reliable research participants,It is ethically inappropriate to involve them as research participants,Methods of data collection for this age are not sufficiently developed		Expert consensus study agreeing they can typically participate,More published examples of them having participated successfully,Empirical research that explores and demonstrates the feasibility of them participating,Specific guidance documents detailing how their participation can be enabled		Yes, 2 - 4 projects		12 years,13 years,14 years,15 years,16 years,17 years				Agree	Agree	Agree		No	No			6 years	They do not typically have the cognitive and/or linguistic skills needed,They typically are not reliable research participants,There are not enough published examples of them having participated in cognitive interviews previously,There is not enough guidance (e.g., published guidelines) to support their involvement		Expert consensus study agreeing they can typically participate,More published examples of them having participated successfully,Empirical research that explores and demonstrates the feasibility of them participating,Specific guidance documents detailing how their participation can be enabled		Yes, 1 project	12 years,13 years,14 years,15 years,16 years,17 years		Agree	Agree	Agree				Yes		No			The inclusion of children in development of PROs intended to measure their experiences is important, and I'm glad you are doing research on this topic. Guidelines and best practices for including children, particularly younger ones, would be especially helpful.
5 or more years	Academia		Australia	49	Woman		Yes	No	Yes	5 years	They do not typically have the cognitive and/or linguistic skills needed,They typically are not reliable research participants,It is ethically inappropriate to involve them as research participants,They are not viewed as reliable research participants by others (e.g., peer reviewers, funding bodies)		More published examples of them having participated successfully,Empirical research that explores and demonstrates the feasibility of them participating,Specific guidance documents detailing how their participation can be enabled		No														7 years	They do not typically have the cognitive and/or linguistic skills needed,They typically are not reliable research participants,They are not viewed as reliable research participants by others (e.g., peer reviewers, funding bodies)		More published examples of them having participated successfully,Empirical research that explores and demonstrates the feasibility of them participating,Specific guidance documents detailing how their participation can be enabled		Yes, 2 - 4 projects		7 years,8 years,9 years,10 years,11 years,12 years,13 years,14 years,15 years,16 years,17 years				Agree	Agree	Agree		Yes, 2 - 4 times	Yes, more than once	The research team did not have expertise required to include the younger children		I have found that their involvement is very possible if partnering with researchers expert in working with children. Much research occurs for example in Children's Hospital with extensive skills in involvement of children. This experience is not necessarily found in health economics and outcomes researchers.
5 or more years	Academia		Canada	58	Man		Yes	No	Yes	7 years	They do not typically have the cognitive and/or linguistic skills needed		Expert consensus study agreeing they can typically participate,More published examples of them having participated successfully,Empirical research that explores and demonstrates the feasibility of them participating		Yes, 5 or more projects		7 years,8 years,9 years,10 years,11 years,12 years,13 years,14 years,15 years,16 years,17 years				Agree	Agree	Agree		Yes, 2 - 4 times	Yes, more than once	Younger children were invited to participate but it was not possible to successfully recruit them		7 years	They do not typically have the cognitive and/or linguistic skills needed		Expert consensus study agreeing they can typically participate,More published examples of them having participated successfully,Empirical research that explores and demonstrates the feasibility of them participating,Specific guidance documents detailing how their participation can be enabled		Yes, 5 or more projects		7 years,8 years,9 years,10 years,11 years,12 years,13 years,14 years,15 years,16 years,17 years				Agree	Agree	Agree		Yes, 2 - 4 times	Yes, more than once	Younger children were invited to participate but it was not possible to successfully recruit them
5 or more years	Industry		Canada	42	Woman		Yes	Yes	No	7 years	They do not typically have the cognitive and/or linguistic skills needed		More published examples of them having participated successfully,Empirical research that explores and demonstrates the feasibility of them participating,Specific guidance documents detailing how their participation can be enabled		No														8 years	They do not typically have the cognitive and/or linguistic skills needed		More published examples of them having participated successfully,Empirical research that explores and demonstrates the feasibility of them participating,Specific guidance documents detailing how their participation can be enabled		No
2 - 4 years	Academia		Australia	40	Woman		Yes	Yes	Yes	8 years	They do not typically have the cognitive and/or linguistic skills needed,Methods of data collection for this age are not sufficiently developed		More published examples of them having participated successfully,Empirical research that explores and demonstrates the feasibility of them participating		Yes, 1 project	6 years,7 years,8 years,9 years,10 years,11 years,12 years		Agree	Agree	Agree				Yes		No			6 years	They do not typically have the cognitive and/or linguistic skills needed,There are not enough published examples of them having participated in cognitive interviews previously		More published examples of them having participated successfully,Empirical research that explores and demonstrates the feasibility of them participating		Yes, 1 project	6 years,7 years,8 years,9 years,10 years,11 years,12 years		Agree	Agree	Agree				Yes		No
5 or more years	Academia		Germany	49	Man		Yes	No	Yes	8 years	They do not typically have the cognitive and/or linguistic skills needed,They typically are not reliable research participants		Expert consensus study agreeing they can typically participate,Empirical research that explores and demonstrates the feasibility of them participating,Specific guidance documents detailing how their participation can be enabled		Yes, 2 - 4 projects		6 years,7 years,8 years,9 years,10 years,11 years,12 years,13 years,14 years,15 years,16 years,17 years				Somewhat agree/Somewhat disagree	Agree	Agree		Yes, 2 - 4 times	No			8 years	They do not typically have the cognitive and/or linguistic skills needed		Expert consensus study agreeing they can typically participate,More published examples of them having participated successfully,Specific guidance documents detailing how their participation can be enabled		Yes, 2 - 4 projects		8 years,9 years,10 years,11 years,12 years,13 years,14 years,15 years,16 years,17 years				Agree	Agree	Agree		Yes, 2 - 4 times	Yes, more than once	None of the above.
5 or more years	Industry		United States	78	Woman		Yes	No	Yes	5 years	They do not typically have the cognitive and/or linguistic skills needed,They typically are not reliable research participants,It is ethically inappropriate to involve them as research participants,There are not enough published examples of them having participated in concept elicitation research previously,There is not enough guidance (e.g., published guidelines) to support their involvement,Met…		More published examples of them having participated successfully,Empirical research that explores and demonstrates the feasibility of them participating,Specific guidance documents detailing how their participation can be enabled		Yes, 2 - 4 projects		5 years,6 years,7 years,8 years,9 years,10 years,11 years,12 years,13 years,14 years,15 years,16 years,17 years				Agree	Agree	Agree		No	Yes, more than once	Younger children were not invited to participate because the concept elicitation task was considered to complex for them,There was not enough guidance available (e.g., published guidelines, researcher training) to support the inclusion of the younger children		5 years	They do not typically have the cognitive and/or linguistic skills needed,It is ethically inappropriate to involve them as research participants,They are not viewed as reliable research participants by others (e.g., peer reviewers, funding bodies),There are not enough published examples of them having participated in cognitive interviews previously,There is not enough guidance (e.g., published gui…		More published examples of them having participated successfully,Empirical research that explores and demonstrates the feasibility of them participating,Specific guidance documents detailing how their participation can be enabled		Yes, 5 or more projects		7 years,8 years,9 years,10 years,11 years,12 years,13 years,14 years,15 years,16 years,17 years				Agree	Agree	Agree		Yes, 5 or more times	Yes, more than once	Younger children were not invited to participate because the concept elicitation task was considered to complex for them,There was not enough guidance available (e.g., published guidelines, researcher training) to support the inclusion of the younger children
2 - 4 years	Other (please specify)	Government	United States	50	Woman		Yes	No	Yes	6 years	They do not typically have the cognitive and/or linguistic skills needed,There is not enough guidance (e.g., published guidelines) to support their involvement,Methods of data collection for this age are not sufficiently developed,Other (please specify)	5 is a critical age for development, and in my field, disabilities, six seems to be the age when children start to have understanding of what a disability is - if they or another have it. This understanding is limited for some, and more comprehensive for others, depending on developmental progress.	Expert consensus study agreeing they can typically participate,More published examples of them having participated successfully,Empirical research that explores and demonstrates the feasibility of them participating,Specific guidance documents detailing how their participation can be enabled		Yes, 2 - 4 projects		11 years,12 years,13 years,14 years,15 years,16 years,17 years				Agree	Agree	Somewhat agree/Somewhat disagree		Yes, 2 - 4 times	No			8 years	They do not typically have the cognitive and/or linguistic skills needed,Other (please specify)	reading skills required to answer the questions and discuss their thoughts about the questions or suggest other ways of asking the question may not be developed younger than age 8	Expert consensus study agreeing they can typically participate,More published examples of them having participated successfully,Empirical research that explores and demonstrates the feasibility of them participating,Specific guidance documents detailing how their participation can be enabled,Other (please specify)	Include reading level assessment in tests of this ability	Yes, 1 project	15 years		Agree	Agree	Agree				Yes		No			Feasibility needs to account for age, reading level by language (especially if they are dual language speakers), type of research project (in schools tends to be more feasible than outside of schools), and the topic of discussion. Different levels of feasibility may be identified through this type of approach than by age alone.
5 or more years	Academia		USA	37	Woman		Yes	Yes	Yes	4 years	They typically are not reliable research participants,There is not enough guidance (e.g., published guidelines) to support their involvement,Other (please specify)	Younger children may be able to take part in concept elicitation - but it depends on child (their attention) the interviewer (skills), and the goals/domain of interest.	Specific guidance documents detailing how their participation can be enabled,Other (please specify)	I think more examples of this being done successfully would be great!!	Yes, 2 - 4 projects		7 years,8 years,9 years,10 years,11 years,12 years,13 years,14 years,15 years,16 years,17 years				Agree	Agree	Agree		Yes, once	No			7 years	They do not typically have the cognitive and/or linguistic skills needed,Other (please specify)	It depends on their reading level and also their energy/attention. Some 7 years old are very good at these types of studies, some are not able to participate. So variability gets higher, the younger you go.	None. It would not be possible to demonstrate the feasibility of them participating in cognitive interviews		Yes, 1 project	8 years,9 years,10 years,11 years,12 years,13 years,14 years,15 years,16 years,17 years		Agree	Agree	Agree				Yes		Yes, more than once	Other (please specify)	Too much money to include all age ranges. Just focused on caregiver self-report for anyone &lt;18 (I did not agree!)	I think having some standards to help researchers think through the appropriateness and feasibility of including children would be AWESOME!! We rely a lot on reading level to complete surveys, but there are likely great oppurtunities with alternative ways to gather information from children about important health concepts.
5 or more years	Academia		USA	57	Woman		No		Yes	12 years	They do not typically have the cognitive and/or linguistic skills needed		Expert consensus study agreeing they can typically participate,More published examples of them having participated successfully,Empirical research that explores and demonstrates the feasibility of them participating,Specific guidance documents detailing how their participation can be enabled		Yes, 1 project	11 years,12 years,13 years,14 years,15 years,16 years,17 years		Agree	Agree	Agree				Yes		No			11 years	They do not typically have the cognitive and/or linguistic skills needed		Expert consensus study agreeing they can typically participate,More published examples of them having participated successfully,Empirical research that explores and demonstrates the feasibility of them participating,Specific guidance documents detailing how their participation can be enabled		Yes, 1 project	11 years,12 years,13 years,14 years,15 years,16 years,17 years		Agree	Agree	Agree				No		No
5 or more years	Other (please specify)	Consulting	UK (England)	37	Man		Yes	Yes	Yes	5 years	They do not typically have the cognitive and/or linguistic skills needed		Expert consensus study agreeing they can typically participate,More published examples of them having participated successfully,Empirical research that explores and demonstrates the feasibility of them participating,Specific guidance documents detailing how their participation can be enabled		Yes, 5 or more projects		5 years,6 years,7 years,8 years,9 years,10 years,11 years,12 years,13 years,14 years,15 years,16 years,17 years				Agree	Agree	Agree		Yes, 5 or more times	No			5 years	They do not typically have the cognitive and/or linguistic skills needed		Expert consensus study agreeing they can typically participate,More published examples of them having participated successfully,Empirical research that explores and demonstrates the feasibility of them participating,Specific guidance documents detailing how their participation can be enabled		Yes, 5 or more projects		5 years,6 years,7 years,8 years,9 years,10 years,11 years,12 years,13 years,14 years,15 years,16 years,17 years				Agree	Agree	Agree		Yes, 5 or more times	No
5 or more years	Academia		Nederland	46	Woman		No		Yes	5 years	They do not typically have the cognitive and/or linguistic skills needed,Methods of data collection for this age are not sufficiently developed		Expert consensus study agreeing they can typically participate,More published examples of them having participated successfully,Empirical research that explores and demonstrates the feasibility of them participating,Specific guidance documents detailing how their participation can be enabled		Yes, 1 project	7 years,8 years,9 years,10 years,11 years,12 years,13 years,14 years,15 years,16 years,17 years		Agree	Agree	Agree				No		No			6 years	They do not typically have the cognitive and/or linguistic skills needed,Methods of data collection for this age are not sufficiently developed		More published examples of them having participated successfully,Empirical research that explores and demonstrates the feasibility of them participating,Specific guidance documents detailing how their participation can be enabled		Yes, 1 project	7 years,8 years,9 years,10 years,11 years,12 years,13 years,14 years,15 years,16 years,17 years		Agree	Agree	Agree				Yes		No
5 or more years	Academia		Wales	37	Man		Yes	Yes	No	5 years	They do not typically have the cognitive and/or linguistic skills needed		Expert consensus study agreeing they can typically participate,More published examples of them having participated successfully,Empirical research that explores and demonstrates the feasibility of them participating,Specific guidance documents detailing how their participation can be enabled		Yes, 1 project	8 years,9 years,10 years,11 years,12 years,13 years,14 years,15 years,16 years,17 years		Agree	Agree	Agree				No		No			5 years	They do not typically have the cognitive and/or linguistic skills needed		Expert consensus study agreeing they can typically participate,More published examples of them having participated successfully,Empirical research that explores and demonstrates the feasibility of them participating,Specific guidance documents detailing how their participation can be enabled		Yes, 1 project	8 years,9 years,10 years,11 years,12 years,13 years,14 years,15 years,16 years,17 years		Agree	Agree	Agree				No		No
5 or more years	Academia		UK	Prefer not to say	Woman		No		No	6 years	They do not typically have the cognitive and/or linguistic skills needed		More published examples of them having participated successfully,Empirical research that explores and demonstrates the feasibility of them participating,Specific guidance documents detailing how their participation can be enabled		Yes, 1 project	7 years,8 years,9 years,10 years,11 years,12 years,13 years,14 years,15 years,16 years		Agree	Agree	Somewhat agree/Somewhat disagree				No		No			8 years	They typically are not reliable research participants,There are not enough published examples of them having participated in cognitive interviews previously,There is not enough guidance (e.g., published guidelines) to support their involvement,Methods of data collection for this age are not sufficiently developed		More published examples of them having participated successfully,Empirical research that explores and demonstrates the feasibility of them participating,Specific guidance documents detailing how their participation can be enabled		No
5 or more years	Industry		US	47	Woman		Yes	No	Yes	5 years	They do not typically have the cognitive and/or linguistic skills needed,They are not viewed as reliable research participants by others (e.g., peer reviewers, funding bodies),Methods of data collection for this age are not sufficiently developed		Expert consensus study agreeing they can typically participate,Empirical research that explores and demonstrates the feasibility of them participating,Specific guidance documents detailing how their participation can be enabled		Yes, 2 - 4 projects		8 years,9 years,10 years,11 years,12 years,13 years,14 years,15 years,16 years,17 years				Agree	Agree	Agree		Yes, 2 - 4 times	No			5 years	They do not typically have the cognitive and/or linguistic skills needed,They are not viewed as reliable research participants by others (e.g., peer reviewers, funding bodies),There is not enough guidance (e.g., published guidelines) to support their involvement,Methods of data collection for this age are not sufficiently developed		More published examples of them having participated successfully,Empirical research that explores and demonstrates the feasibility of them participating,Specific guidance documents detailing how their participation can be enabled		Yes, 2 - 4 projects		6 years,7 years,8 years,9 years,10 years,11 years,12 years,13 years,14 years,15 years,16 years,17 years				Agree	Agree	Agree		Yes, 2 - 4 times
5 or more years	Academia		USA	64	Woman		Yes	No	Yes	4 years	There are not enough published examples of them having participated in concept elicitation research previously,There is not enough guidance (e.g., published guidelines) to support their involvement,Methods of data collection for this age are not sufficiently developed		More published examples of them having participated successfully,Empirical research that explores and demonstrates the feasibility of them participating,Specific guidance documents detailing how their participation can be enabled		Yes, 2 - 4 projects		5 years,6 years,7 years,8 years,9 years,10 years,11 years,12 years,13 years,14 years,15 years,16 years,17 years				Agree	Somewhat agree/Somewhat disagree	Somewhat agree/Somewhat disagree		No	No			5 years	They do not typically have the cognitive and/or linguistic skills needed,There are not enough published examples of them having participated in cognitive interviews previously,There is not enough guidance (e.g., published guidelines) to support their involvement,Methods of data collection for this age are not sufficiently developed		More published examples of them having participated successfully,Empirical research that explores and demonstrates the feasibility of them participating,Specific guidance documents detailing how their participation can be enabled		Yes, 2 - 4 projects		8 years,9 years,10 years,11 years,12 years,13 years,14 years,15 years,16 years,17 years				Somewhat agree/Somewhat disagree	Agree	Agree		No	No			I think methods and measures that utilize non-verbal stimuli and items increases the feasibility of including children. I don't have expertise in that area
5 or more years	Industry		United Kingdom	47	Woman		Yes	No	Yes	5 years	They do not typically have the cognitive and/or linguistic skills needed		More published examples of them having participated successfully,Specific guidance documents detailing how their participation can be enabled		Yes, 2 - 4 projects		8 years,9 years,10 years,11 years,12 years,13 years,14 years,15 years,16 years,17 years				Agree	Agree	Agree		Yes, 5 or more times	No			6 years	They do not typically have the cognitive and/or linguistic skills needed		More published examples of them having participated successfully,Specific guidance documents detailing how their participation can be enabled		Yes, 2 - 4 projects		8 years,9 years,10 years,11 years,12 years,13 years,14 years,15 years,16 years,17 years				Agree	Agree	Agree		Yes, 5 or more times	No
5 or more years	Academia		United States of America	55	Man		Yes	No	Yes	6 years	There is not enough guidance (e.g., published guidelines) to support their involvement,Methods of data collection for this age are not sufficiently developed		More published examples of them having participated successfully		Yes, 2 - 4 projects		7 years,8 years,9 years,10 years,11 years,12 years,13 years,14 years,15 years,16 years,17 years				Agree	Agree	Agree		No	No			6 years	There is not enough guidance (e.g., published guidelines) to support their involvement,Methods of data collection for this age are not sufficiently developed		Specific guidance documents detailing how their participation can be enabled		Yes, 2 - 4 projects		7 years,8 years,9 years,10 years,11 years,12 years,13 years,14 years,15 years,16 years,17 years				Agree	Agree	Agree		No	No
5 or more years	Other (please specify)	Not-for-profit research institute	united states	64	Woman		Yes	No	No	5 years	They do not typically have the cognitive and/or linguistic skills needed		Empirical research that explores and demonstrates the feasibility of them participating		No														10 years	They do not typically have the cognitive and/or linguistic skills needed		Empirical research that explores and demonstrates the feasibility of them participating		No
5 or more years	Academia		USA	36	Woman		No		Yes	5 years	They do not typically have the cognitive and/or linguistic skills needed,They typically are not reliable research participants,They are not viewed as reliable research participants by others (e.g., peer reviewers, funding bodies),There are not enough published examples of them having participated in concept elicitation research previously,Methods of data collection for this age are not sufficient…		Expert consensus study agreeing they can typically participate,More published examples of them having participated successfully,Empirical research that explores and demonstrates the feasibility of them participating		Yes, 2 - 4 projects		9 years,10 years,11 years,12 years,13 years,14 years,15 years,16 years,17 years				Somewhat agree/Somewhat disagree	Agree	Agree		Yes, 5 or more times	No			6 years	They do not typically have the cognitive and/or linguistic skills needed,They typically are not reliable research participants,They are not viewed as reliable research participants by others (e.g., peer reviewers, funding bodies),There are not enough published examples of them having participated in cognitive interviews previously,Methods of data collection for this age are not sufficiently devel…		More published examples of them having participated successfully		Yes, 2 - 4 projects		9 years,10 years,11 years,12 years,13 years,14 years,15 years,16 years,17 years				Agree	Agree	Agree		Yes, 5 or more times	No
5 or more years	Academia		United States	39	Man		Yes	Yes	Yes	7 years	There are not enough published examples of them having participated in concept elicitation research previously,There is not enough guidance (e.g., published guidelines) to support their involvement,Methods of data collection for this age are not sufficiently developed		Expert consensus study agreeing they can typically participate,More published examples of them having participated successfully,Empirical research that explores and demonstrates the feasibility of them participating		No														7 years	They do not typically have the cognitive and/or linguistic skills needed,There are not enough published examples of them having participated in cognitive interviews previously,Methods of data collection for this age are not sufficiently developed		Empirical research that explores and demonstrates the feasibility of them participating,Other (please specify)	New methods would need to be developed to support younger children	Yes, 2 - 4 projects		10 years,11 years,12 years,13 years,14 years,15 years,16 years,17 years				Agree	Somewhat agree/Somewhat disagree	Agree		No	No
5 or more years	Industry		United Kingdom	72	Woman		Yes	Yes	Yes	5 years	Other (please specify)	I haven't tried working with children under 5 because others have suggested it would be too young for them to focus on the issues.	More published examples of them having participated successfully,Other (please specify)	Personal experience	Yes, 2 - 4 projects		5 years,6 years,7 years,8 years,9 years,10 years,11 years,12 years,13 years,14 years,15 years,16 years				Agree	Agree	Agree		Yes, 5 or more times	No			5 years	Other (please specify)	Same answer as for concept elicitatn.	More published examples of them having participated successfully,Other (please specify)	personal experience	Yes, 2 - 4 projects		5 years,6 years,7 years,8 years,9 years,10 years,11 years,12 years,13 years,14 years,15 years,16 years,17 years				Agree	Agree	Agree		Yes, 2 - 4 times	No			Even young children who medical practitioners found unforthcoming, were very forthcoming when it came to completing a draft questionnaire and talking about how their condition affected their quality of life. The difficulty is that the numbers of children with the condition I was working with are fewer at younger ages and this poses problems in recruiting the numbers for psychometric analyses. The…
5 or more years	Academia		The Netherlands	34	Woman		No		Yes	7 years	They do not typically have the cognitive and/or linguistic skills needed,It is too practically challenging to involve them (e.g., recruitment, obtaining ethical approval, finding space to conduct research),There is not enough guidance (e.g., published guidelines) to support their involvement,Methods of data collection for this age are not sufficiently developed		More published examples of them having participated successfully,Empirical research that explores and demonstrates the feasibility of them participating,Specific guidance documents detailing how their participation can be enabled		Yes, 2 - 4 projects		7 years,8 years,9 years,10 years,11 years,12 years,13 years,14 years,15 years,16 years,17 years				Somewhat agree/Somewhat disagree	Agree	Somewhat agree/Somewhat disagree		No	No			6 years	They do not typically have the cognitive and/or linguistic skills needed,It is too practically challenging to involve them (e.g., recruitment, obtaining ethical approval, finding space to conduct research),There are not enough published examples of them having participated in cognitive interviews previously,There is not enough guidance (e.g., published guidelines) to support their involvement,Met…		More published examples of them having participated successfully,Empirical research that explores and demonstrates the feasibility of them participating,Specific guidance documents detailing how their participation can be enabled		Yes, 2 - 4 projects		7 years,8 years,9 years,10 years,11 years,12 years,13 years,14 years,15 years,16 years,17 years				Somewhat agree/Somewhat disagree	Agree	Agree		No	No			I've mainly been involved in projects in which children also have visual impairment - which poses additional challenges because these children and their parents are often overasked to participate in research projects, and because of their visual impairment it is often not possible to work with visual examples or methods requiring visual skills.
5 or more years	Academia		USA	43	Woman		Yes	Yes	No	4 years	They do not typically have the cognitive and/or linguistic skills needed		More published examples of them having participated successfully,Empirical research that explores and demonstrates the feasibility of them participating,Specific guidance documents detailing how their participation can be enabled		No														4 years	They do not typically have the cognitive and/or linguistic skills needed,There is not enough guidance (e.g., published guidelines) to support their involvement,Methods of data collection for this age are not sufficiently developed		More published examples of them having participated successfully,Empirical research that explores and demonstrates the feasibility of them participating,Specific guidance documents detailing how their participation can be enabled		No
5 or more years	Other (please specify)	Research Consultancy	UK	51	Woman		Yes	No	Yes	10 years	They do not typically have the cognitive and/or linguistic skills needed		Expert consensus study agreeing they can typically participate,More published examples of them having participated successfully,Empirical research that explores and demonstrates the feasibility of them participating,Specific guidance documents detailing how their participation can be enabled		Yes, 2 - 4 projects		8 years,9 years,10 years,11 years,12 years,13 years,14 years,15 years,16 years,17 years				Somewhat agree/Somewhat disagree	Agree	Agree		Yes, 2 - 4 times	No			12 years	They do not typically have the cognitive and/or linguistic skills needed		Expert consensus study agreeing they can typically participate,More published examples of them having participated successfully,Empirical research that explores and demonstrates the feasibility of them participating,Specific guidance documents detailing how their participation can be enabled		Yes, 2 - 4 projects		12 years,13 years,14 years,15 years,16 years,17 years				Somewhat agree/Somewhat disagree	Somewhat agree/Somewhat disagree	Agree		No	No
5 or more years	Academia		UK	30	Man		No		No	12 years	It is too practically challenging to involve them (e.g., recruitment, obtaining ethical approval, finding space to conduct research)		Expert consensus study agreeing they can typically participate,More published examples of them having participated successfully,Empirical research that explores and demonstrates the feasibility of them participating,Specific guidance documents detailing how their participation can be enabled		No														16 years	They do not typically have the cognitive and/or linguistic skills needed,They typically are not reliable research participants,It is too practically challenging to involve them (e.g., recruitment, obtaining ethical approval, finding space to conduct research)		Expert consensus study agreeing they can typically participate,More published examples of them having participated successfully,Empirical research that explores and demonstrates the feasibility of them participating,Specific guidance documents detailing how their participation can be enabled		No														I think one of the challenges with involving children in research, particularly in an oncology setting, is the ethics application and access to them. I think CE can be completed at earlier ages as participants will be able to describe what is happening to them. However CI are more challenging to complete and require higher levels of cognitive functioning to be able to do multiple tasks at one. Ve…
5 or more years	Academia		Canada	60	Woman		Yes	No	Yes	7 years	They do not typically have the cognitive and/or linguistic skills needed,Other (please specify)	Lack the cognitive abilities to reflect back e,periences over time and analyse those to recognize the important concepts to he measured.	Empirical research that explores and demonstrates the feasibility of them participating		Yes, 5 or more projects		7 years,8 years,9 years,10 years,11 years,12 years,13 years,14 years,15 years,16 years,17 years				Agree	Agree	Agree		Yes, 5 or more times	No			4 years	They do not typically have the cognitive and/or linguistic skills needed,There are not enough published examples of them having participated in cognitive interviews previously,There is not enough guidance (e.g., published guidelines) to support their involvement		Expert consensus study agreeing they can typically participate,Empirical research that explores and demonstrates the feasibility of them participating		Yes, 5 or more projects		7 years,8 years,9 years,10 years,11 years,12 years,13 years,14 years,15 years,16 years,17 years				Agree	Agree	Agree		Yes, 5 or more times	No			Great that someone is studying this gap systematically.
5 or more years	Academia		Uk	50	Woman		Yes	No	Yes	5 years	They do not typically have the cognitive and/or linguistic skills needed		Expert consensus study agreeing they can typically participate,More published examples of them having participated successfully,Empirical research that explores and demonstrates the feasibility of them participating,Specific guidance documents detailing how their participation can be enabled		Yes, 2 - 4 projects		8 years,9 years,10 years,11 years,12 years,13 years,14 years,15 years,16 years,17 years				Agree	Agree	Agree		Yes, 5 or more times	No			5 years	They do not typically have the cognitive and/or linguistic skills needed		Expert consensus study agreeing they can typically participate,More published examples of them having participated successfully,Empirical research that explores and demonstrates the feasibility of them participating,Specific guidance documents detailing how their participation can be enabled		Yes, 2 - 4 projects		8 years,9 years,10 years,11 years,12 years,13 years,14 years,15 years,16 years,17 years				Agree	Agree	Agree		Yes, 2 - 4 times	Yes, more than once	Ethics approval was sought but not granted for the younger children to participate in concept elicitation		No
5 or more years	Academia		Canada	44	Woman		Yes	No	Yes	8 years	It is too practically challenging to involve them (e.g., recruitment, obtaining ethical approval, finding space to conduct research),There are not enough published examples of them having participated in concept elicitation research previously,There is not enough guidance (e.g., published guidelines) to support their involvement		More published examples of them having participated successfully,Empirical research that explores and demonstrates the feasibility of them participating,Specific guidance documents detailing how their participation can be enabled		Yes, 1 project	8 years,9 years,10 years,11 years,12 years,13 years,14 years,15 years,16 years,17 years		Agree	Agree	Somewhat agree/Somewhat disagree				Yes		Yes, once	Younger children were not invited to participate because the concept elicitation task was considered to complex for them,There was not enough guidance available (e.g., published guidelines, researcher training) to support the inclusion of the younger children		8 years	It is too practically challenging to involve them (e.g., recruitment, obtaining ethical approval, finding space to conduct research),There are not enough published examples of them having participated in cognitive interviews previously,There is not enough guidance (e.g., published guidelines) to support their involvement		More published examples of them having participated successfully,Empirical research that explores and demonstrates the feasibility of them participating,Specific guidance documents detailing how their participation can be enabled		Yes, 1 project	8 years,9 years,10 years,11 years,12 years,13 years,14 years,15 years,16 years,17 years		Agree	Agree	Agree				Yes		Yes, once	Younger children were not invited to participate because the concept elicitation task was considered to complex for them,There was not enough guidance available (e.g., published guidelines, researcher training) to support the inclusion of the younger children
5 or more years	Academia		Canada	41	Woman		Yes	Yes	Yes	6 years	They do not typically have the cognitive and/or linguistic skills needed,Other (please specify)	I think they can participate but wouldn’t rely on them to be comprehensive	Empirical research that explores and demonstrates the feasibility of them participating		No														7 years	Other (please specify)	I don’t think a typical 6 year old could read well enough	Other (please specify)	Perhaps a modified protocol where they’re being read the questions and then they say how they understand the question	No
5 or more years	Academia		Canada	44	Woman		Yes	Yes	Yes	6 years	Other (please specify)	It depends on the concept of interest - if it’s a concept that the child can both understand and express it is possible to go younger	Specific guidance documents detailing how their participation can be enabled		Yes, 2 - 4 projects		7 years,8 years,9 years,10 years,11 years,12 years,13 years,14 years,15 years,16 years,17 years				Agree	Agree	Agree		Yes, 2 - 4 times	No			6 years	They do not typically have the cognitive and/or linguistic skills needed		Specific guidance documents detailing how their participation can be enabled		Yes, 2 - 4 projects		8 years,9 years,10 years,11 years,12 years,13 years,14 years,15 years,16 years,17 years				Agree	Agree	Agree		Yes, 2 - 4 times	No			I don’t think there is a specific age that can be set as a cutoff - developmentally children are so different.
5 or more years	Other (please specify)	Non profit PCOA Consultancy	UK	59	Woman		Yes	No	Yes	5 years	They do not typically have the cognitive and/or linguistic skills needed		Other (please specify)	I think it’s feasible to co duct research with younger children but it depends on the concepts evaluated and the nature of the PROM	Yes, 5 or more projects		4 years,5 years,6 years,7 years,8 years,9 years,10 years,11 years,12 years,13 years,14 years,15 years,16 years,17 years				Agree	Agree	Agree		Yes, 5 or more times	No			5 years	Other (please specify)	Depends upon the nature of the PROM and complexity of the concepts	Other (please specify)	The nature of the PROM and level of eg graphics vs text	Yes, 5 or more projects		3 years,4 years,5 years,6 years,7 years,8 years,9 years,10 years,11 years,12 years,13 years,14 years,15 years,16 years,17 years				Agree	Agree	Agree		Yes, 5 or more times	No			The key is to ensure age appropriate content and PROM design. It is feasible to conduct research with very young children with the appropriate PROM design. Even very young children can respond to questions via, for example a ‘game’ type system with graphics, audio and no/minimal text (text instructions for parent/ guardian, audio for the child)
5 or more years	Industry		UK	39	Woman		No		Yes	8 years	They do not typically have the cognitive and/or linguistic skills needed,They typically are not reliable research participants,Methods of data collection for this age are not sufficiently developed		Specific guidance documents detailing how their participation can be enabled		Yes, 5 or more projects		12 years,13 years,14 years,15 years,16 years,17 years				Agree	Agree	Agree		Yes, 5 or more times	Yes, more than once	Younger children were not invited to participate because the concept elicitation task was considered to complex for them		12 years	They do not typically have the cognitive and/or linguistic skills needed		Specific guidance documents detailing how their participation can be enabled		Yes, 5 or more projects		12 years,13 years,14 years,15 years,16 years,17 years				Agree	Agree	Agree		Yes, 5 or more times	No
5 or more years	Academia		Spain	54	Woman		Yes	No	Yes	10 years	They do not typically have the cognitive and/or linguistic skills needed		Empirical research that explores and demonstrates the feasibility of them participating		No														7 years	They do not typically have the cognitive and/or linguistic skills needed		Empirical research that explores and demonstrates the feasibility of them participating		No														Good luck!
2 - 4 years	Academia		Austria	39	Woman		Yes	Yes	No	8 years	They do not typically have the cognitive and/or linguistic skills needed,Other (please specify)	I think they are Not fully able to express what is important to the and there is the danger that they got rather said what is important to the thank express themselves	Specific guidance documents detailing how their participation can be enabled		No														8 years	They do not typically have the cognitive and/or linguistic skills needed		Specific guidance documents detailing how their participation can be enabled		No
5 or more years	Industry		United Kingdom	32	Woman		No		No	10 years	They do not typically have the cognitive and/or linguistic skills needed,They typically are not reliable research participants		Expert consensus study agreeing they can typically participate,More published examples of them having participated successfully,Empirical research that explores and demonstrates the feasibility of them participating,Specific guidance documents detailing how their participation can be enabled		Yes, 2 - 4 projects		6 years,7 years,8 years,9 years,10 years,11 years,12 years,13 years,14 years,15 years,16 years,17 years				Somewhat agree/Somewhat disagree	Somewhat agree/Somewhat disagree	Somewhat agree/Somewhat disagree		Yes, 2 - 4 times	No			10 years	They do not typically have the cognitive and/or linguistic skills needed,They typically are not reliable research participants		None. It would not be possible to demonstrate the feasibility of them participating in cognitive interviews		Yes, 2 - 4 projects		7 years,8 years,9 years,10 years,11 years,12 years,13 years,14 years,15 years,16 years,17 years				Somewhat agree/Somewhat disagree	Somewhat agree/Somewhat disagree	Somewhat agree/Somewhat disagree		Yes, 2 - 4 times	No
0 - 1 year	Industry		United Kingdom	25	Man		No		Yes	10 years	Other (please specify)	While they would understand it, I feel as if it may be challenging to get the child to engage unless they have had a few opportunities to practice it and become interested	Expert consensus study agreeing they can typically participate,More published examples of them having participated successfully,Empirical research that explores and demonstrates the feasibility of them participating		No														10 years	Other (please specify)	I'm on the fence, as I think they could but it may not be as accurate as a child of a slighter older age	Expert consensus study agreeing they can typically participate,More published examples of them having participated successfully,Empirical research that explores and demonstrates the feasibility of them participating		No
5 or more years	Industry		UK	34	Woman		No		Yes	8 years	They do not typically have the cognitive and/or linguistic skills needed,They typically are not reliable research participants,Methods of data collection for this age are not sufficiently developed		Expert consensus study agreeing they can typically participate,More published examples of them having participated successfully,Empirical research that explores and demonstrates the feasibility of them participating,Specific guidance documents detailing how their participation can be enabled		Yes, 2 - 4 projects		12 years,13 years,14 years,15 years,16 years,17 years				Agree	Agree	Agree		Yes, 2 - 4 times	No			12 years	They do not typically have the cognitive and/or linguistic skills needed		Expert consensus study agreeing they can typically participate,More published examples of them having participated successfully,Empirical research that explores and demonstrates the feasibility of them participating,Specific guidance documents detailing how their participation can be enabled		Yes, 1 project	12 years,13 years,14 years,15 years,16 years,17 years		Agree	Agree	Agree				Yes		No			I think possibly we underestimate what children are capable of. I’m very glad you’re doing this work and hopefully will prove the common thought wrong!! Seeing others involving children successfully I think will be the key to encouraging others. Good luck!
2 - 4 years	Industry		UK	31	Woman		No		Yes	7 years	They do not typically have the cognitive and/or linguistic skills needed,They typically are not reliable research participants,There is not enough guidance (e.g., published guidelines) to support their involvement,Methods of data collection for this age are not sufficiently developed		Expert consensus study agreeing they can typically participate,More published examples of them having participated successfully,Empirical research that explores and demonstrates the feasibility of them participating,Specific guidance documents detailing how their participation can be enabled		No														11 years	They do not typically have the cognitive and/or linguistic skills needed,There is not enough guidance (e.g., published guidelines) to support their involvement		Expert consensus study agreeing they can typically participate,More published examples of them having participated successfully,Empirical research that explores and demonstrates the feasibility of them participating,Specific guidance documents detailing how their participation can be enabled		No
2 - 4 years	Academia		Austria	30	Man		No		No	5 years	They do not typically have the cognitive and/or linguistic skills needed,They are not viewed as reliable research participants by others (e.g., peer reviewers, funding bodies)		Expert consensus study agreeing they can typically participate,More published examples of them having participated successfully,Empirical research that explores and demonstrates the feasibility of them participating,Specific guidance documents detailing how their participation can be enabled		No														5 years	They do not typically have the cognitive and/or linguistic skills needed,They are not viewed as reliable research participants by others (e.g., peer reviewers, funding bodies)		Expert consensus study agreeing they can typically participate,More published examples of them having participated successfully,Empirical research that explores and demonstrates the feasibility of them participating,Specific guidance documents detailing how their participation can be enabled		No
5 or more years	Industry		France	58	Woman		Yes	No	No	8 years	They are not viewed as reliable research participants by others (e.g., peer reviewers, funding bodies),There are not enough published examples of them having participated in concept elicitation research previously,There is not enough guidance (e.g., published guidelines) to support their involvement,Methods of data collection for this age are not sufficiently developed		More published examples of them having participated successfully,Empirical research that explores and demonstrates the feasibility of them participating,Specific guidance documents detailing how their participation can be enabled		No														6 years	They are not viewed as reliable research participants by others (e.g., peer reviewers, funding bodies),It is too practically challenging to involve them (e.g., recruitment, obtaining ethical approval, finding space to conduct research),There are not enough published examples of them having participated in cognitive interviews previously,There is not enough guidance (e.g., published guidelines) to…		More published examples of them having participated successfully,Empirical research that explores and demonstrates the feasibility of them participating,Specific guidance documents detailing how their participation can be enabled		No
5 or more years	Other (please specify)	COA consultancy (for industry)	UK	39	Man		Yes	Yes	Yes	5 years	They typically are not reliable research participants,They are not viewed as reliable research participants by others (e.g., peer reviewers, funding bodies),There are not enough published examples of them having participated in concept elicitation research previously		Expert consensus study agreeing they can typically participate,More published examples of them having participated successfully,Empirical research that explores and demonstrates the feasibility of them participating,Specific guidance documents detailing how their participation can be enabled,Other (please specify)	I would add that a lot of this is context dependent and very much depends on the aims of the research and the types of concepts that are being explored. There is considerable individual variability in child cognitive and linguistic capabilities even among children of the same age. There is nothing to say, therefore, that some 4 year olds for example, would be unable to participate in studies depe…	Yes, 5 or more projects		8 years,9 years,10 years,11 years,12 years,13 years,14 years,15 years,16 years,17 years				Agree	Agree	Agree		No	No			5 years	They do not typically have the cognitive and/or linguistic skills needed,They typically are not reliable research participants,They are not viewed as reliable research participants by others (e.g., peer reviewers, funding bodies),There are not enough published examples of them having participated in cognitive interviews previously,There is not enough guidance (e.g., published guidelines) to suppo…		Expert consensus study agreeing they can typically participate,More published examples of them having participated successfully,Empirical research that explores and demonstrates the feasibility of them participating,Specific guidance documents detailing how their participation can be enabled,Other (please specify)	The added complexity with cognitive interviews are they that they require a degree of understanding and comprehension on behalf of the participant. Research techniques can be adopted here to facilitate collection of this data, but I would expect the data you get from a 5-7 year old to be quite different from that of an 8-11 year old or 12-15 year old. We wouldn't typically develop self-report mea…	Yes, 2 - 4 projects		5 years,6 years,7 years,8 years,9 years,10 years,11 years,12 years,13 years,14 years,15 years,16 years,17 years				Agree	Agree	Agree		Yes, 2 - 4 times	Yes, once	Younger children were invited to participate but it was not possible to successfully recruit them
5 or more years	Industry		United Kingdom	29	Woman		No		Yes	8 years	They do not typically have the cognitive and/or linguistic skills needed,It is too practically challenging to involve them (e.g., recruitment, obtaining ethical approval, finding space to conduct research),Methods of data collection for this age are not sufficiently developed		More published examples of them having participated successfully,Empirical research that explores and demonstrates the feasibility of them participating,Specific guidance documents detailing how their participation can be enabled		Yes, 2 - 4 projects		8 years,9 years,10 years,11 years				Agree	Agree	Agree		Yes, 5 or more times	No			8 years	They do not typically have the cognitive and/or linguistic skills needed,They typically are not reliable research participants,They are not viewed as reliable research participants by others (e.g., peer reviewers, funding bodies),It is too practically challenging to involve them (e.g., recruitment, obtaining ethical approval, finding space to conduct research),There are not enough published examp…		More published examples of them having participated successfully,Empirical research that explores and demonstrates the feasibility of them participating,Specific guidance documents detailing how their participation can be enabled		Yes, 2 - 4 projects		8 years,9 years,10 years,11 years				Agree	Agree	Agree		Yes, 5 or more times	No
5 or more years	Industry		UK	31	Woman		No		Yes	6 years	They do not typically have the cognitive and/or linguistic skills needed,Methods of data collection for this age are not sufficiently developed		More published examples of them having participated successfully,Specific guidance documents detailing how their participation can be enabled,Other (please specify)	More examples of creative methods that will generate rich data from interviews with these children. Its often one or two words at max.	Yes, 2 - 4 projects		8 years,9 years,10 years,11 years,12 years,13 years,14 years,15 years,16 years,17 years				Agree	Somewhat agree/Somewhat disagree	Agree		Yes, 2 - 4 times	No			8 years	They do not typically have the cognitive and/or linguistic skills needed		More published examples of them having participated successfully,Empirical research that explores and demonstrates the feasibility of them participating		Yes, 2 - 4 projects		8 years,9 years,10 years,11 years,12 years,13 years,14 years,15 years,16 years,17 years				Agree	Agree	Agree		Yes, 5 or more times	No
2 - 4 years	Industry		United Kingdom	27	Man		No		Yes	4 years	They do not typically have the cognitive and/or linguistic skills needed,They typically are not reliable research participants,There is not enough guidance (e.g., published guidelines) to support their involvement,Methods of data collection for this age are not sufficiently developed		Expert consensus study agreeing they can typically participate,Empirical research that explores and demonstrates the feasibility of them participating,Specific guidance documents detailing how their participation can be enabled		Yes, 1 project	11 years,12 years,13 years,14 years,15 years,16 years,17 years		Agree	Agree	Agree				Yes		No			4 years	They do not typically have the cognitive and/or linguistic skills needed,They typically are not reliable research participants,There is not enough guidance (e.g., published guidelines) to support their involvement,Methods of data collection for this age are not sufficiently developed		Expert consensus study agreeing they can typically participate,More published examples of them having participated successfully,Empirical research that explores and demonstrates the feasibility of them participating,Specific guidance documents detailing how their participation can be enabled		Yes, 1 project	11 years,12 years,13 years,14 years,15 years,16 years,17 years		Agree	Agree	Agree				Yes		No
2 - 4 years	Industry		England, UK	25	Woman		No		Yes	8 years	They do not typically have the cognitive and/or linguistic skills needed,There is not enough guidance (e.g., published guidelines) to support their involvement		Empirical research that explores and demonstrates the feasibility of them participating,Specific guidance documents detailing how their participation can be enabled		No														10 years	They do not typically have the cognitive and/or linguistic skills needed,Methods of data collection for this age are not sufficiently developed,Other (please specify)	May be quite high level for them, equally, they may be likelier to get exhausted or frustrated at repetitive questions which could impact the data collected	More published examples of them having participated successfully,Specific guidance documents detailing how their participation can be enabled		No
5 or more years	Industry		UK	37	Man		Yes	Yes	Yes	8 years	They are not viewed as reliable research participants by others (e.g., peer reviewers, funding bodies)		Empirical research that explores and demonstrates the feasibility of them participating		Yes, 2 - 4 projects		8 years,9 years,10 years,11 years,12 years,13 years,14 years,15 years,16 years,17 years				Agree	Agree	Agree		Yes, 5 or more times	No			8 years	They do not typically have the cognitive and/or linguistic skills needed,There are not enough published examples of them having participated in cognitive interviews previously		Empirical research that explores and demonstrates the feasibility of them participating,Specific guidance documents detailing how their participation can be enabled		Yes, 5 or more projects		8 years,9 years,10 years,11 years,12 years,13 years,14 years,15 years,16 years,17 years				Agree	Agree	Agree		Yes, 5 or more times	No			You would typically would want to have a guardian present at the interviews, which could be an influencing factor in the participant's responses and should be investigated further.
5 or more years	Other (please specify)	University Hospital	Danmark	39	Woman		Yes	Yes	No	3 years	They do not typically have the cognitive and/or linguistic skills needed,Methods of data collection for this age are not sufficiently developed		More published examples of them having participated successfully,Empirical research that explores and demonstrates the feasibility of them participating,Specific guidance documents detailing how their participation can be enabled		No														3 years	They do not typically have the cognitive and/or linguistic skills needed		More published examples of them having participated successfully,Empirical research that explores and demonstrates the feasibility of them participating,Specific guidance documents detailing how their participation can be enabled		No
5 or more years	Academia		Canada	79	Man		No		Yes	8 years	Other (please specify)	6 and 7 years old showed poor test retest reliability	Specific guidance documents detailing how their participation can be enabled		Yes, 2 - 4 projects		6 years,7 years,8 years,9 years,10 years,11 years,12 years,13 years,14 years,15 years				Agree	Agree	Agree		Yes, 2 - 4 times	No			6 years	Methods of data collection for this age are not sufficiently developed		More published examples of them having participated successfully,Empirical research that explores and demonstrates the feasibility of them participating,Specific guidance documents detailing how their participation can be enabled		Yes, 2 - 4 projects		6 years,7 years,8 years,9 years,10 years,11 years,12 years,13 years,14 years,15 years				Agree	Agree	Agree		Yes, 2 - 4 times	No			specifically designed activities can help
5 or more years	Other (please specify)	Independent consultant	UK	79	Man		Yes	No	Yes	11 years	They do not typically have the cognitive and/or linguistic skills needed,They typically are not reliable research participants,It is ethically inappropriate to involve them as research participants,It is too practically challenging to involve them (e.g., recruitment, obtaining ethical approval, finding space to conduct research),There are not enough published examples of them having participated …		Expert consensus study agreeing they can typically participate,More published examples of them having participated successfully,Empirical research that explores and demonstrates the feasibility of them participating,Specific guidance documents detailing how their participation can be enabled		Yes, 1 project	11 years		Somewhat agree/Somewhat disagree	Agree	Agree				No		No			11 years	They do not typically have the cognitive and/or linguistic skills needed,They typically are not reliable research participants,It is ethically inappropriate to involve them as research participants,They are not viewed as reliable research participants by others (e.g., peer reviewers, funding bodies),It is too practically challenging to involve them (e.g., recruitment, obtaining ethical approval, …		Expert consensus study agreeing they can typically participate,More published examples of them having participated successfully,Empirical research that explores and demonstrates the feasibility of them participating,Specific guidance documents detailing how their participation can be enabled		Yes, 1 project	11 years		Agree	Agree	Somewhat agree/Somewhat disagree				No		No
5 or more years	Academia		Uk	68	Man		Yes	No	No	10 years	Other (please specify)	I have no practical experience of developing PROMS for children so this is probably no more than a guess	More published examples of them having participated successfully,Empirical research that explores and demonstrates the feasibility of them participating,Specific guidance documents detailing how their participation can be enabled		No														10 years	Other (please specify)	As before, this is no more than a guess	More published examples of them having participated successfully,Empirical research that explores and demonstrates the feasibility of them participating,Specific guidance documents detailing how their participation can be enabled		No														I imagine the repeatability of responses might be an issue and age related. I would also imagine the wording of any PROMS is critical to ensure that this is appropriate for the age and cognitive ability of child respondents, in the same way it is for adults. I’m also have no experience of how to ensure child responses are not influenced by parents/guardians etc
5 or more years	Other (please specify)	now retired from academia	UK	70	Woman		No		Yes	12 years	They do not typically have the cognitive and/or linguistic skills needed,It is too practically challenging to involve them (e.g., recruitment, obtaining ethical approval, finding space to conduct research),There are not enough published examples of them having participated in concept elicitation research previously,Other (please specify)	I think a high proportion would not have sufficient, reliable cognitive/linguistic skills - typically, the less well educated and disadvantaged, but boys seem less advanced than girls in language skills - all likely leading to major biases.	Expert consensus study agreeing they can typically participate,More published examples of them having participated successfully,Empirical research that explores and demonstrates the feasibility of them participating,Other (please specify)	all representing a wide range of backgrounds/social characteristics	No														12 years	They do not typically have the cognitive and/or linguistic skills needed,It is too practically challenging to involve them (e.g., recruitment, obtaining ethical approval, finding space to conduct research),There are not enough published examples of them having participated in cognitive interviews previously,Other (please specify)	the same reasons that I gave on the previous question	Expert consensus study agreeing they can typically participate,Empirical research that explores and demonstrates the feasibility of them participating		No														children are incredibly variable their communication skills - so with some it might be possible to get some useful insights, I'm just concerned that these might be very unrepresentative
2 - 4 years	Academia		Germany	43	Man		Yes	No	Yes	5 years	It is too practically challenging to involve them (e.g., recruitment, obtaining ethical approval, finding space to conduct research),Methods of data collection for this age are not sufficiently developed		Expert consensus study agreeing they can typically participate,More published examples of them having participated successfully,Empirical research that explores and demonstrates the feasibility of them participating,Specific guidance documents detailing how their participation can be enabled		No														8 years	They do not typically have the cognitive and/or linguistic skills needed,It is too practically challenging to involve them (e.g., recruitment, obtaining ethical approval, finding space to conduct research),There are not enough published examples of them having participated in cognitive interviews previously,There is not enough guidance (e.g., published guidelines) to support their involvement,Met…		More published examples of them having participated successfully,Specific guidance documents detailing how their participation can be enabled		Yes, 1 project	8 years,9 years,10 years,11 years,12 years,13 years,14 years		Somewhat agree/Somewhat disagree	Somewhat agree/Somewhat disagree	Agree				Yes		Yes, once	Younger children were not invited to participate because the concept elicitation task was considered to complex for them
5 or more years	Industry		US	49	Woman		Yes	No	Yes	6 years	Other (please specify)	There is variability in skills needed (understanding questions, being able to verbalize their experiences) between children in this younger age group. some children have the skills needed to participate, but since the question states "Typically" then as a whole group, children in this younger age group would not consistently have those skills needed.	More published examples of them having participated successfully,Empirical research that explores and demonstrates the feasibility of them participating,Specific guidance documents detailing how their participation can be enabled		Yes, 5 or more projects		3 years,4 years,5 years,6 years,7 years,8 years,9 years,10 years,11 years,12 years,13 years,14 years,15 years,16 years,17 years				Agree	Agree	Agree		No	Yes, more than once	Younger children were invited to participate but it was not possible to successfully recruit them,Other (please specify)	It was decided to rely on caregiver interviews	8 years	They do not typically have the cognitive and/or linguistic skills needed,Other (please specify)	There are additional cognitive skills needed including understanding ordering of response options (along with the skills noted for the question about concept elicitation)	More published examples of them having participated successfully,Empirical research that explores and demonstrates the feasibility of them participating,Specific guidance documents detailing how their participation can be enabled		Yes, 5 or more projects		6 years,7 years,8 years,9 years,10 years,11 years,12 years,13 years,14 years,15 years,16 years,17 years				Agree	Agree	Agree		No	Yes, more than once	None of the above.		Children are the experts of their own health experiences, but very young children may not have the communication skills to share this information, therefore as a group there are limitations to including them. Therefore, ideally there is a flexible research plan that is able to make a determination per child about their ability to participate, and if yes they can provide their perspective. However…
5 or more years	Academia		United Kingdom (England)	43	Man		Yes	Yes	Yes	2 years	They do not typically have the cognitive and/or linguistic skills needed		More published examples of them having participated successfully,Empirical research that explores and demonstrates the feasibility of them participating		No														3 years	They do not typically have the cognitive and/or linguistic skills needed		Expert consensus study agreeing they can typically participate,More published examples of them having participated successfully		No
5 or more years	Academia		United Kingdom	51	Woman		No		Yes	6 years	They do not typically have the cognitive and/or linguistic skills needed		Expert consensus study agreeing they can typically participate,More published examples of them having participated successfully,Empirical research that explores and demonstrates the feasibility of them participating,Specific guidance documents detailing how their participation can be enabled		No														7 years	There are not enough published examples of them having participated in cognitive interviews previously,There is not enough guidance (e.g., published guidelines) to support their involvement		Expert consensus study agreeing they can typically participate,More published examples of them having participated successfully,Empirical research that explores and demonstrates the feasibility of them participating,Specific guidance documents detailing how their participation can be enabled		No														I have not had any experience of working with children on PROMS. My thoughts were just from some reading some articles and speaking with colleagues
5 or more years	Academia		United Kingdom	44	Woman		Yes	Yes	No	5 years	They do not typically have the cognitive and/or linguistic skills needed		Expert consensus study agreeing they can typically participate,More published examples of them having participated successfully,Empirical research that explores and demonstrates the feasibility of them participating		No														5 years	They do not typically have the cognitive and/or linguistic skills needed		Expert consensus study agreeing they can typically participate,More published examples of them having participated successfully,Empirical research that explores and demonstrates the feasibility of them participating		No
